# Supplementary material for: π-Stacked Polymer Consisting of a Pseudo–meta–[2.2]Paracyclophane Skeleton
Source: Polymers (Basel). 2018 Oct 12;10(10):1140. doi: 10.3390/polym10101140 (PMC6403781; doi:10.3390/polym10101140)
Supplement: Supplementary file 1 [file polymers-10-01140-s001.zip]

Archive with 1 entries (1 files):
- polymers-355405-SI.pdf
